# Supplementary material for: A Self-Forming Hydrogel from a Bactericidal Copolymer: Synthesis, Characterization, Biological Evaluations and Perspective Applications
Source: Int J Mol Sci. 2022 Dec 1;23(23):15092. doi: 10.3390/ijms232315092 (PMC9741259; doi:10.3390/ijms232315092)
Supplement: Supplementary file 1 [file ijms-23-15092-s001.zip]

Archive with 1 entries (1 files):
- ijms-2052157-supplementary.pdf
